# Supplementary material for: Assessing the DNA Damaging Effectiveness of Ionizing Radiation Using Plasmid DNA
Source: Int J Mol Sci. 2022 Oct 18;23(20):12459. doi: 10.3390/ijms232012459 (PMC9604049; doi:10.3390/ijms232012459)
Supplement: Supplementary file 1 [file ijms-23-12459-s001.zip]

Archive with 2 entries (2 files):
- Agarose Gel Electrophoresis Images.pdf
- DNA Yield Data.xlsx
