# Supplementary material for: Assessing the DNA Damaging Effectiveness of Ionizing Radiation Using Plasmid DNA
Source: Int J Mol Sci. 2022 Oct 18;23(20):12459. doi: 10.3390/ijms232012459 (PMC9604049; doi:10.3390/ijms232012459)
Supplement: Supplementary file 1 [file ijms-23-12459-s001.zip › DNA Yield Data.xlsx]

## Sheet: % Yeilds
		GEL 1																												GEL 2
	TOP	Csdsu	Csb-1	kV10-1	MV10-1	kV20-1	MV20-1	kV30-1	MV30-1	Csdsu	Csb-1	kV10-1	MV10-1	kV20-1	MV20-1	kV30-1	MV30-1	Csdsu	Csb-1	kV10-1	MV10-1	kV20-1	MV20-1	kV30-1	MV30-1	Csdsu	Csb-1	kV10-1	MV10-1	Csdsu	Csb-1	kV10-1	MV10-1	kV20-1	MV20-1	kV30-1	MV30-1	Csdsu	Csb-1	kV10-1	MV10-1	kV20-1	MV20-1	kV30-1	MV30-1	Csdsu	Csb-1	kV10-1	MV10-1
	LANE	1	2	3	4	5	6	7	8	9	10	11	12	13	14	15	16	17	18	19	20	21	22	23	24	25	26	27	28	1	2	3	4	5	6	7	8	9	10	11	12	13	14	15	16	17	18	19	20
	Open Circular	349756	1.38106e+06	7.0391e+06	8.91316e+06	9.74891e+06	11945544	1.09811e+07	1.22706e+07	329462	1.71625e+06	7.90364e+06	9.11107e+06	12029089	13513530	1.1836e+07	1.3542e+07	376944	1.82291e+06	8.07917e+06	1.02245e+07	1.01343e+07	11623218	1.07848e+07	1.12636e+07	264252	1.14465e+06	5.83224e+06	6.90038e+06	294390	1.0519e+06	6.98648e+06	8.66778e+06	1.03514e+07	9.90502e+06	8.99454e+06	1.06496e+07	326395	1.29633e+06	8.70343e+06	1.05092e+07	1.24013e+07	11523746	1.23772e+07	1.34397e+07	156195	1.74704e+06	9533672	1.06917e+07
	Linear					214003	346697	389542	384281					254730	357442	438486	525292					236708	239018	328535	412857									240492	224052	358607	339976					281448	327710	356584	523398
	Supercoiled	7.27904e+06	9.39089e+06	3.68012e+06	2.42782e+06	1.7015e+06	618873	1.31467e+06		9.91339e+06	1.03472e+07	3720494	2.50478e+06	2.54853e+06	760005	1.25338e+06		11080924	1.09691e+07	3.77908e+06	2807320	1.79663e+06	515561	1.1378e+06		7.38067e+06	7.08056e+06	2.43445e+06	1.69284e+06	6.35401e+06	5.68931e+06	2.37741e+06	1659986	1.13111e+06	920180	966932		8.04022e+06	6.83877e+06	3.67817e+06	2.09014e+06	1.73905e+06	402532	874072		9.09508e+06	8.67548e+06	3.53688e+06	1845628
	Total	7.6288e+06	1.07719e+07	1.07192e+07	1.1341e+07	1.16644e+07	1.29111e+07	1.26853e+07	1.26549e+07	1.02429e+07	1.20635e+07	1.16241e+07	1.16159e+07	1.48323e+07	1.4631e+07	1.35279e+07	1.40673e+07	11457868	1.2792e+07	1.18582e+07	1.30318e+07	1.21676e+07	1.23778e+07	1.22512e+07	1.16765e+07	7.64493e+06	8.22521e+06	8.2667e+06	8.59322e+06	6.6484e+06	6.74121e+06	9.36389e+06	1.03278e+07	1.1723e+07	1.10493e+07	1.03201e+07	1.09896e+07	8.36662e+06	8.13511e+06	1.23816e+07	1.25993e+07	1.44218e+07	1.2254e+07	1.36079e+07	1.39631e+07	9.25127e+06	1.04225e+07	1.30706e+07	1.25374e+07
	% yield Circular	0.0458468	0.128208	0.65668	0.785925	0.835782	0.925214	0.865654	0.969634	0.0321651	0.142269	0.679934	0.784365	0.811004	0.923625	0.874935	0.962659	0.0328983	0.142504	0.681312	0.78458	0.832889	0.939038	0.880311	0.964642	0.0345657	0.139163	0.705511	0.803003	0.0442798	0.156041	0.746108	0.83927	0.883	0.896443	0.871557	0.969064	0.0390116	0.15935	0.702932	0.834107	0.859899	0.940408	0.909563	0.962516	0.0168836	0.167622	0.729401	0.85279
	% yield Linear	0	0	0	0	0.0183467	0.0268526	0.0307082	0.0303663	0	0	0	0	0.017174	0.0244305	0.0324135	0.0373414	0	0	0	0	0.019454	0.0193103	0.0268166	0.0353579	0	0	0	0	0	0	0	0	0.0205145	0.0202776	0.0347485	0.0309361	0	0	0	0	0.0195155	0.0267432	0.0262043	0.0374843	0	0	0	0
	% yield Supercoiled	0.954153	0.871792	0.34332	0.214075	0.145871	0.0479333	0.103638	0	0.967835	0.857731	0.320066	0.215635	0.171822	0.0519449	0.0926516	0	0.967102	0.857496	0.318688	0.21542	0.147657	0.0416521	0.0928728	0	0.965434	0.860837	0.294489	0.196997	0.95572	0.843959	0.253892	0.16073	0.0964856	0.0832798	0.0936942	0	0.960988	0.84065	0.297068	0.165893	0.120585	0.0328491	0.0642329	0	0.983116	0.832378	0.270599	0.14721
	BOTTOM	kV20-1	MV20-1	kV30-1	MV30-1	Csdsu	Csb-1	kV10-1	MV10-1	kV20-1	MV20-1	kV30-1	MV30-1	Csdsu	Csb-1	kV10-1	MV10-1	kV20-1	MV20-1	kV30-1	MV30-1	Csdsu	Csb-1	kV10-1	MV10-1	kV20-1	MV20-1	kV30-1	MV30-1	kV20-1	MV20-1	kV30-1	MV30-1	Csdsu	Csb-1	kV10-1	MV10-1	kV20-1	MV20-1	kV30-1	MV30-1	Csdsu	Csb-1	kV10-1	MV10-1	kV20-1	MV20-1	kV30-1	MV30-1
	LANE	1	2	3	4	5	6	7	8	9	10	11	12	13	14	15	16	17	18	19	20	21	22	23	24	25	26	27	28	1	2	3	4	5	6	7	8	9	10	11	12	13	14	15	16	17	18	19	20
	Open Circular	9.313e+06	1.06434e+07	9.50332e+06	11080868	133753	1.25633e+06	7.93431e+06	8.33951e+06	11241312	12342612	1.14338e+07	12472786	398590	1.72004e+06	8.77438e+06	9811676	11114504	1.27146e+07	1.09652e+07	1.16669e+07	83557.2	1.20551e+06	6737644	8.32272e+06	8.79825e+06	9.62191e+06	9.10108e+06	9576686	8.75994e+06	8.12398e+06	9388316	7533727	234260	1.14554e+06	7856036	9.39721e+06	11248408	1.03773e+07	1.04604e+07	1.04776e+07	241274	1.5149e+06	9.2299e+06	11925456	12161540	9767041	1.14162e+07	1.13706e+07
	Linear	193535	218492	239305	329350					207967	348276	344238	331084					236286	318580	442953	266825					120936	261648	266506	352280	166276	150053	191421	125383					254156	211420	247440	165066					257861	237302	292716	236839
	Supercoiled	1.63135e+06	740907	857532		6.52956e+06	7.82606e+06	3.54364e+06	1.76023e+06	1.62722e+06	451384	969066		8387174	9.22541e+06	3.83009e+06	2.52761e+06	1.62457e+06	447966	904114		6.60639e+06	7.94108e+06	3.11064e+06	2.12056e+06	1214120	483692	904690		1.23721e+06	192446	465648		7.93036e+06	6.52941e+06	2.16965e+06	1538857	1.11979e+06	93682	705327		8.40739e+06	6.88703e+06	3.00679e+06	2366516	1.45596e+06	47402	536174
	Total	1.11379e+07	1.16028e+07	1.06002e+07	11410218	6.66331e+06	9.08239e+06	1.14779e+07	1.00997e+07	1.14493e+07	1.31423e+07	1.27471e+07	1.28039e+07	8.78576e+06	1.09454e+07	1.26045e+07	1.23393e+07	1.29754e+07	1.34811e+07	1.23123e+07	1.19338e+07	6.68995e+06	9.14659e+06	9.84828e+06	1.04433e+07	1.01333e+07	1.03673e+07	1.02723e+07	9928966	1.01634e+07	8.46648e+06	1.00454e+07	7.65911e+06	8.16462e+06	7.67496e+06	1.00257e+07	1.09361e+07	1.26224e+07	1.06824e+07	1.14132e+07	1.06427e+07	8.64867e+06	8.40193e+06	1.22367e+07	14291972	1.38754e+07	1.00517e+07	1.22451e+07	1.16074e+07
	% yield Circular	0.836155	0.917313	0.896526	0.971136	0.0200731	0.138326	0.691265	0.825715	0.981836	0.939154	0.896972	0.974142	0.0453677	0.157147	0.696132	0.795158	0.856586	0.943139	0.890592	0.977641	0.01249	0.131798	0.684144	0.796945	0.868251	0.928106	0.885985	0.96452	0.861908	0.959546	0.93459	0.98363	0.0286921	0.149257	0.783591	0.859286	0.89115	0.971439	0.91652	0.98449	0.0278973	0.180304	0.754281	0.834416	0.876484	0.971676	0.932308	0.979596
	% yield Linear	0.0173763	0.018831	0.0225756	0.0288645	0	0	0	0	0.0181642	0.0265005	0.0270053	0.0258581	0	0	0	0	0.0182103	0.0236316	0.0359765	0.0223589	0	0	0	0	0.0119345	0.0252379	0.0259442	0.03548	0.0163602	0.0177232	0.0190557	0.0163705	0	0	0	0	0.0201354	0.0197914	0.0216802	0.0155098	0	0	0	0	0.0185841	0.023608	0.0239049	0.0204041
	% yield Supercoiled	0.146469	0.0638561	0.0808981	0	0.979927	0.861674	0.308735	0.174285	0.142124	0.034346	0.0760227	0	0.954632	0.842853	0.303868	0.204842	0.125204	0.0332292	0.0734319	0	0.98751	0.868202	0.315856	0.203055	0.119815	0.0466558	0.0880711	0	0.121732	0.0227304	0.0463544	0	0.971308	0.850743	0.216409	0.140714	0.0887147	0.00876972	0.0617994	0	0.972103	0.819696	0.245719	0.165584	0.104931	0.0047158	0.0437869	0
	[Csdsu] Control SDSU
		Csdsu	Csdsu	Csdsu	Csdsu	Csdsu	Csdsu	Csdsu	Csdsu	Csdsu	Csdsu	Csdsu	Csdsu	Csdsu	Csdsu
	LANE	1(T)	9(T)	17(T)	25(T)	5(B)	13(B)	21(B)	1(T)	9(T)	17(T)	25(T)	5(B)	13(B)	21(B)
	Open Circular	349756	329462	376944	264252	133753	398590	83557.2	294390	326395	156195	315832	234260	241274	416740
	Linear	0	0	0	0	0	0	0	0	0	0	0	0	0	0
	Supercoiled	7.27904e+06	9.91339e+06	11080924	7.38067e+06	6.52956e+06	8387174	6.60639e+06	6.35401e+06	8.04022e+06	9.09508e+06	6.5527e+06	7.93036e+06	8.40739e+06	6.39696e+06
	Total	7.6288e+06	1.02429e+07	11457868	7.64493e+06	6.66331e+06	8.78576e+06	6.68995e+06	6.6484e+06	8.36662e+06	9.25127e+06	6.86853e+06	8.16462e+06	8.64867e+06	6.8137e+06		GEL 1		GEL 2		TOTAL
		0													0		Average	StandDev	Average	StandDev	Average	StandDev
	% yield Circular	0.0458468	0.0321651	0.0328983	0.0345657	0.0200731	0.0453677	0.01249	0.0442798	0.0390116	0.0168836	0.0459824	0.0286921	0.0278973	0.0611622		0.0351528	0.00959643	0.0377013	0.0145753	0.036525	0.0120971
	% yield Linear	0	0	0	0	0	0	0	0	0	0	0	0	0	0		0	0	0	0	0	0
	% yield Supercoiled	0.954153	0.967835	0.967102	0.965434	0.979927	0.954632	0.98751	0.95572	0.960988	0.983116	0.954018	0.971308	0.972103	0.938838		0.964847	0.00959643	0.962299	0.0145753	0.963475	0.0120971
																totals	8.73725e+06	1.81075e+06
																C intensity	308793	97402.2
	[Csb-1] Control Sunnybrook Set 1															C % yield	0.0353421	0.0133388
		Csb-1	Csb-1	Csb-1	Csb-1	Csb-1	Csb-1	Csb-1	Csb-1	Csb-1	Csb-1	Csb-1	Csb-1	Csb-1	Csb-1
	LANE	2(T)	10(T)	18(T)	26(T)	6(B)	14(B)	22(B)	2(T)	10(T)	18(T)	26(T)	6(B)	14(B)	22(B)
	Open Circular	1.38106e+06	1.71625e+06	1.82291e+06	1.14465e+06	1.25633e+06	1.72004e+06	1.20551e+06	1.0519e+06	1.29633e+06	1.74704e+06	1.15013e+06	1.14554e+06	1.5149e+06	1.21987e+06
	Linear	0	0	0	0	0	0	0	0	0	0	0	0	0	0
	Supercoiled	9.39089e+06	1.03472e+07	1.09691e+07	7.08056e+06	7.82606e+06	9.22541e+06	7.94108e+06	5.68931e+06	6.83877e+06	8.67548e+06	5.53832e+06	6.52941e+06	6.88703e+06	5.88468e+06
	Total	1.07719e+07	1.20635e+07	1.2792e+07	8.22521e+06	9.08239e+06	1.09454e+07	9.14659e+06	6.74121e+06	8.13511e+06	1.04225e+07	6.68845e+06	7.67496e+06	8.40193e+06	7.10455e+06		GEL 1		GEL 2		TOTAL
									0	0	0	0	0	0	0		Average	StandDev	Average	StandDev	Average	StandDev
	% yield Circular	0.128208	0.142269	0.142504	0.139163	0.138326	0.157147	0.131798	0.156041	0.15935	0.167622	0.171958	0.149257	0.180304	0.171703		0.139916	0.00926627	0.165176	0.0107565	0.152546	0.0162732
	% yield Linear	0	0	0	0	0	0	0	0	0	0	0	0	0	0		0	0	0	0	0	0
	% yield Supercoiled	0.871792	0.857731	0.857496	0.860837	0.861674	0.842853	0.868202	0.843959	0.84065	0.832378	0.828042	0.850743	0.819696	0.828297		0.860084	0.00926627	0.834824	0.0107565	0.847454	0.0162732
	[kV10-1] Dose: 10 Gy Beam: 100 kVp Set 1
		kV10-1	kV10-1	kV10-1	kV10-1	kV10-1	kV10-1	kV10-1	kV10-1	kV10-1	kV10-1	kV10-1	kV10-1	kV10-1	kV10-1
	LANE	3(T)	11(T)	19(T)	27(T)	7(B)	15(B)	23(B)	3(T)	11(T)	19(T)	27(T)	7(B)	15(B)	23(B)
	Open Circular	7.0391e+06	7.90364e+06	8.07917e+06	5.83224e+06	7.93431e+06	8.77438e+06	6737644	6.98648e+06	8.70343e+06	9533672	5.85046e+06	7856036	9.2299e+06	7.60395e+06
	Linear	0	0	0	0	0	0	0	0	0	0	0	0	0	0
	Supercoiled	3.68012e+06	3720494	3.77908e+06	2.43445e+06	3.54364e+06	3.83009e+06	3.11064e+06	2.37741e+06	3.67817e+06	3.53688e+06	1.68471e+06	2.16965e+06	3.00679e+06	2592575
	Total	1.07192e+07	1.16241e+07	1.18582e+07	8.2667e+06	1.14779e+07	1.26045e+07	9.84828e+06	9.36389e+06	1.23816e+07	1.30706e+07	7.53517e+06	1.00257e+07	1.22367e+07	1.01965e+07		GEL 1		GEL 2		TOTAL
									0	0	0	0	0	0	0		Average	StandDev	Average	StandDev	Average	StandDev
	% yield Circular	0.65668	0.679934	0.681312	0.705511	0.691265	0.696132	0.684144	0.746108	0.702932	0.729401	0.776421	0.783591	0.754281	0.745739		0.684997	0.0154157	0.748353	0.0273823	0.716675	0.0391975
	% yield Linear	0	0	0	0	0	0	0	0	0	0	0	0	0	0		0	0	0	0	0	0
	% yield Supercoiled	0.34332	0.320066	0.318688	0.294489	0.308735	0.303868	0.315856	0.253892	0.297068	0.270599	0.223579	0.216409	0.245719	0.254261		0.315003	0.0154157	0.251647	0.0273823	0.283325	0.0391975
	[MV10-1] Dose: 10 Gy Beam: 6MV Set 1
		MV10-1	MV10-1	MV10-1	MV10-1	MV10-1	MV10-1	MV10-1	MV10-1	MV10-1	MV10-1	MV10-1	MV10-1	MV10-1	MV10-1
	LANE	4(T)	12(T)	20(T)	28(T)	8(B)	16(B)	24(B)	4(T)	12(T)	20(T)	28(T)	8(B)	16(B)	24(B)
	Open Circular	8.91316e+06	9.11107e+06	1.02245e+07	6.90038e+06	8.33951e+06	9811676	8.32272e+06	8.66778e+06	1.05092e+07	1.06917e+07	6.9496e+06	9.39721e+06	11925456	9.38276e+06
	Linear	0	0	0	0	0	0	0	0	0	0	0	0	0	0
	Supercoiled	2.42782e+06	2.50478e+06	2807320	1.69284e+06	1.76023e+06	2.52761e+06	2.12056e+06	1659986	2.09014e+06	1845628	1.25134e+06	1538857	2366516	1.78151e+06
	Total	1.1341e+07	1.16159e+07	1.30318e+07	8.59322e+06	1.00997e+07	1.23393e+07	1.04433e+07	1.03278e+07	1.25993e+07	1.25374e+07	8.20094e+06	1.09361e+07	14291972	1.11643e+07		GEL 1		GEL 2		TOTAL
									0	0	0	0	0	0	0		Average	StandDev	Average	StandDev	Average	StandDev
	% yield Circular	0.785925	0.784365	0.78458	0.803003	0.825715	0.795158	0.796945	0.83927	0.834107	0.85279	0.847415	0.859286	0.834416	0.840427		0.796527	0.0147138	0.843959	0.00955187	0.820243	0.0273448
	% yield Linear	0	0	0	0	0	0	0	0	0	0	0	0	0	0		0	0	0	0	0	0
	% yield Supercoiled	0.214075	0.215635	0.21542	0.196997	0.174285	0.204842	0.203055	0.16073	0.165893	0.14721	0.152585	0.140714	0.165584	0.159573		0.203473	0.0147138	0.156041	0.00955187	0.179757	0.0273448
	[kV20-1] Dose: 20 Gy Beam: 100 kVp Set 1
		kV20-1	kV20-1	kV20-1	kV20-1	kV20-1	kV20-1	kV20-1	kV20-1	kV20-1	kV20-1	kV20-1	kV20-1	kV20-1	kV20-1
	LANE	5(T)	13(T)	21(T)	1(B)	9(B)	17(B)	25(B)	5(T)	13(T)	21(T)	1(B)	9(B)	17(B)	25(B)
	Open Circular	9.74891e+06	12029089	1.01343e+07	9.313e+06	11241312	11114504	8.79825e+06	1.03514e+07	1.24013e+07	1.17565e+07	8.75994e+06	11248408	12161540	10201432
	Linear	214003	254730	236708	193535	207967	236286	120936	240492	281448	280351	166276	254156	257861	248974
	Supercoiled	1.7015e+06	2.54853e+06	1.79663e+06	1.63135e+06	1.62722e+06	1.62457e+06	1214120	1.13111e+06	1.73905e+06	1.55678e+06	1.23721e+06	1.11979e+06	1.45596e+06	1.25136e+06
	Total	1.16644e+07	1.48323e+07	1.21676e+07	1.11379e+07	1.14493e+07	1.29754e+07	1.01333e+07	1.1723e+07	1.44218e+07	1.35937e+07	1.01634e+07	1.26224e+07	1.38754e+07	1.17018e+07		GEL 1		GEL 2		TOTAL
									0	0	0	0	0	0	0		Average	StandDev	Average	StandDev	Average	StandDev
	% yield Circular	0.835782	0.811004	0.832889	0.836155	0.981836	0.856586	0.868251	0.883	0.859899	0.864854	0.861908	0.89115	0.876484	0.871786		0.860357	0.0565885	0.872726	0.0115725	0.866542	0.0397613
	% yield Linear	0.0183467	0.017174	0.019454	0.0173763	0.0181642	0.0182103	0.0119345	0.0205145	0.0195155	0.0206237	0.0163602	0.0201354	0.0185841	0.0212766		0.0172371	0.00245268	0.0195729	0.00165891	0.018405	0.00234849
	% yield Supercoiled	0.145871	0.171822	0.147657	0.146469	0.142124	0.125204	0.119815	0.0964856	0.120585	0.114523	0.121732	0.0887147	0.104931	0.106937		0.142709	0.0169662	0.107701	0.0122741	0.125205	0.0230724
	[MV20-1] Dose: 20 Gy Beam: 6MV Set 1
		MV20-1	MV20-1	MV20-1	MV20-1	MV20-1	MV20-1	MV20-1	MV20-1	MV20-1	MV20-1	MV20-1	MV20-1	MV20-1	MV20-1
	LANE	6(T)	14(T)	22(T)	2(B)	10(B)	18(B)	26(B)	6(T)	14(T)	22(T)	2(B)	10(B)	18(B)	26(B)
	Open Circular	11945544	13513530	11623218	1.06434e+07	12342612	1.27146e+07	9.62191e+06	9.90502e+06	11523746	1.08633e+07	8.12398e+06	1.03773e+07	9767041	7.8268e+06
	Linear	346697	357442	239018	218492	348276	318580	261648	224052	327710	287123	150053	211420	237302	236989
	Supercoiled	618873	760005	515561	740907	451384	447966	483692	920180	402532	214773	192446	93682	47402	125040
	Total	1.29111e+07	1.4631e+07	1.23778e+07	1.16028e+07	1.31423e+07	1.34811e+07	1.03673e+07	1.10493e+07	1.2254e+07	1.13651e+07	8.46648e+06	1.06824e+07	1.00517e+07	8.18882e+06		GEL 1		GEL 2		TOTAL
									0	0	0	0	0	0	0		Average	StandDev	Average	StandDev	Average	StandDev
	% yield Circular	0.925214	0.923625	0.939038	0.917313	0.939154	0.943139	0.928106	0.896443	0.940408	0.955839	0.959546	0.971439	0.971676	0.95579		0.930798	0.00967599	0.950163	0.0259758	0.940481	0.0213446
	% yield Linear	0.0268526	0.0244305	0.0193103	0.018831	0.0265005	0.0236316	0.0252379	0.0202776	0.0267432	0.0252635	0.0177232	0.0197914	0.023608	0.0289405		0.0235421	0.00325287	0.0231925	0.00408425	0.0233673	0.00355183
	% yield Supercoiled	0.0479333	0.0519449	0.0416521	0.0638561	0.034346	0.0332292	0.0466558	0.0832798	0.0328491	0.0188975	0.0227304	0.00876972	0.0047158	0.0152696		0.0456596	0.0106094	0.0266446	0.0266182	0.0361521	0.0218245
	[kV30-1] Dose: 30 Gy Beam: 100 kVp Set 1
		kV30-1	kV30-1	kV30-1	kV30-1	kV30-1	kV30-1	kV30-1	kV30-1	kV30-1	kV30-1	kV30-1	kV30-1	kV30-1	kV30-1
	LANE	7(T)	15(T)	23(T)	3(B)	11(B)	19(B)	27(B)	7(T)	15(T)	23(T)	3(B)	11(B)	19(B)	27(B)
	Open Circular	1.09811e+07	1.1836e+07	1.07848e+07	9.50332e+06	1.14338e+07	1.09652e+07	9.10108e+06	8.99454e+06	1.23772e+07	9754876	9388316	1.04604e+07	1.14162e+07	7.61557e+06
	Linear	389542	438486	328535	239305	344238	442953	266506	358607	356584	262932	191421	247440	292716	264178
	Supercoiled	1.31467e+06	1.25338e+06	1.1378e+06	857532	969066	904114	904690	966932	874072	146654	465648	705327	536174	655010
	Total	1.26853e+07	1.35279e+07	1.22512e+07	1.06002e+07	1.27471e+07	1.23123e+07	1.02723e+07	1.03201e+07	1.36079e+07	1.01645e+07	1.00454e+07	1.14132e+07	1.22451e+07	8.53476e+06		GEL 1		GEL 2		TOTAL
									0	0	0	0	0	0	0		Average	StandDev	Average	StandDev	Average	StandDev
	% yield Circular	0.865654	0.874935	0.880311	0.896526	0.896972	0.890592	0.885985	0.871557	0.909563	0.959704	0.93459	0.91652	0.932308	0.892301		0.884425	0.0115734	0.90445	0.0233316	0.892769	0.0194251
	% yield Linear	0.0307082	0.0324135	0.0268166	0.0225756	0.0270053	0.0359765	0.0259442	0.0347485	0.0262043	0.0258677	0.0190557	0.0216802	0.0239049	0.0309532		0.0287771	0.00451389	0.0274982	0.00531364	0.028841	0.00439269
	% yield Supercoiled	0.103638	0.0926516	0.0928728	0.0808981	0.0760227	0.0734319	0.0880711	0.0936942	0.0642329	0.0144281	0.0463544	0.0617994	0.0437869	0.0767462		0.086798	0.0106921	0.0680519	0.0185445	0.0789871	0.0167508
	[MV30-1] Dose: 30 Gy Beam: 6MV Set 1
		MV30-1	MV30-1	MV30-1	MV30-1	MV30-1	MV30-1	MV30-1	MV30-1	MV30-1	MV30-1	MV30-1	MV30-1	MV30-1	MV30-1
	LANE	8(T)	16(T)	24(T)	4(B)	12(B)	20(B)	28(B)	8(T)	16(T)	24(T)	4(B)	12(B)	20(B)	28(B)
	Open Circular	1.22706e+07	1.3542e+07	1.12636e+07	11080868	12472786	1.16669e+07	9576686	1.06496e+07	1.34397e+07	1.12248e+07	7533727	1.04776e+07	1.13706e+07	1.02776e+07
	Linear	384281	525292	412857	329350	331084	266825	352280	339976	523398	283238	125383	165066	236839	388445
	Supercoiled	0	0	0	0	0	0	0	0	0	0	0	0	0	0
	Total	1.26549e+07	1.40673e+07	1.16765e+07	11410218	1.28039e+07	1.19338e+07	9928966	1.09896e+07	1.39631e+07	1.1508e+07	7.65911e+06	1.06427e+07	1.16074e+07	1.0666e+07		GEL 1		GEL 2		TOTAL
									0	0	0	0	0	0	0		Average	StandDev	Average	StandDev	Average	StandDev
	% yield Circular	0.969634	0.962659	0.964642	0.971136	0.974142	0.977641	0.96452	0.969064	0.962516	0.975388	0.98363	0.98449	0.979596	0.963581		0.969196	0.00555392	0.974038	0.00913614	0.971617	0.00768582
	% yield Linear	0.0303663	0.0373414	0.0353579	0.0288645	0.0258581	0.0223589	0.03548	0.0309361	0.0374843	0.0246122	0.0163705	0.0155098	0.0204041	0.036419		0.0308039	0.00555392	0.0259623	0.00913614	0.0283831	0.00768582
	% yield Supercoiled	0	0	0	0	0	0	0	0	0	0	0	0	0	0		0	0	0	0	0	0
		Csdsu	Csb	kV10	MV10	kV20	MV20	kV30	MV30
	Open Circular	0.036525	0.152546	0.716675	0.820243	0.866542	0.940481	0.892769	0.971617
	Linear	0	0	0	0	0.018405	0.0233673	0.028841	0.0283831
	Supercoiled	0.963475	0.847454	0.283325	0.179757	0.125205	0.0361521	0.0789871	0
		Csdsu	Csb-1	kV10-1	MV10-1	kV20-1	MV20-1	kV30-1	MV30-1
	StnDev Circular	0.0120971	0.0162732	0.0391975	0.0273448	0.0397613	0.0213446	0.0194251	0.00768582
	StnDev Linear	0	0	0	0	0.00234849	0.00355183	0.00439269	0.00768582
	StnDev Supercoil	0.0120971	0.0162732	0.0391975	0.0273448	0.0230724	0.0218245	0.0167508	0
[truncated: 8 more columns]

## Sheet: % Yeilds Enzyme
		GEL 1																												GEL 2
	TOP	Csdsu	Csb-1	kV10-1	MV10-1	kV20-1	MV20-1	kV30-1	MV30-1	Csdsu	Csb-1	kV10-1	MV10-1	kV20-1	MV20-1	kV30-1	MV30-1	Csdsu	Csb-1	kV10-1	MV10-1	kV20-1	MV20-1	kV30-1	MV30-1	Csdsu	Csb-1	kV10-1	MV10-1	Csdsu	Csb-1	kV10-1	MV10-1	kV20-1	MV20-1	kV30-1	MV30-1	Csdsu	Csb-1	kV10-1	MV10-1	kV20-1	MV20-1	kV30-1	MV30-1	Csdsu	Csb-1	kV10-1	MV10-1
	LANE	1	2	3	4	5	6	7	8	9	10	11	12	13	14	15	16	17	18	19	20	21	22	23	24	25	26	27	28	1	2	3	4	5	6	7	8	9	10	11	12	13	14	15	16	17	18	19	20
	Open Circular	2.30082e+06	4.72766e+06	1.16235e+07	10854156	1.40363e+07	11435342	1.34728e+07	10194312	2.77092e+06	6.06481e+06	1.42239e+07	1.30341e+07	1.65823e+07	12269722	1.39628e+07	10778156	2.72565e+06	6.12668e+06	1.39338e+07	1.15175e+07	1.4247e+07	1.11524e+07	13101096	9.2566e+06	2.16149e+06	4.69954e+06	9.49561e+06	8.53168e+06	2.36688e+06	5503636	1.07443e+07	1.05583e+07	1.19589e+07	1.0609e+07	1.13138e+07	9.59067e+06	3044051	6.57159e+06	1.40703e+07	1.3075e+07	1.51735e+07	1.36338e+07	15272484	11935101	3.12202e+06	6.8345e+06	1.44309e+07	13296352
	Linear			519002	535158	1312942	1.3101e+06	1.46084e+06	2.27467e+06			654024	628085	1.6052e+06	1458712	1.53013e+06	2266826			610753	633650	1.40921e+06	1.51938e+06	1.48823e+06	2.12427e+06			453482	420408			569459	591906	1.39449e+06	1.40169e+06	1.43515e+06	2.12044e+06			727676	681556	1463121	1.74984e+06	1.78472e+06	2.4572e+06			613873	642554
	Supercoiled	6701982	4.95269e+06	1.11787e+06	234959	272919				8.21364e+06	6345308	1.17105e+06	367964	349058				7.88086e+06	6.35966e+06	1.26694e+06	421803	350732				6.72053e+06	4.98955e+06	924652	281912	7.15855e+06	5880330	1.17412e+06	448776	309089				8.15933e+06	6.55655e+06	1225509	375016	338512				8.59268e+06	6.75652e+06	1.32568e+06	395712
	Total	9.00281e+06	9.68035e+06	1.32604e+07	1.16243e+07	1.56221e+07	1.27454e+07	1.49337e+07	1.2469e+07	1.09846e+07	1.24101e+07	16048973	1.40302e+07	1.85366e+07	13728434	1.54929e+07	13044982	1.06065e+07	1.24863e+07	1.58114e+07	1.25729e+07	1.60069e+07	12671829	1.45893e+07	1.13809e+07	8.88202e+06	9.68909e+06	1.08737e+07	9.234e+06	9.52542e+06	11383966	1.24879e+07	1.15989e+07	1.36625e+07	1.20107e+07	1.2749e+07	1.17111e+07	1.12034e+07	1.31281e+07	1.60235e+07	1.41316e+07	1.69751e+07	1.53836e+07	1.70572e+07	1.43923e+07	1.17147e+07	1.3591e+07	1.63705e+07	1.43346e+07
	% yield Circular	0.255567	0.488377	0.876559	0.933749	0.898486	0.897211	0.902178	0.817574	0.252256	0.488699	0.886281	0.929007	0.894573	0.893745	0.901237	0.82623	0.256979	0.490671	0.881245	0.916054	0.890051	0.880098	0.897992	0.813347	0.243355	0.485034	0.873261	0.923942	0.24848	0.483455	0.860379	0.910278	0.875309	0.883297	0.88743	0.818938	0.271708	0.500573	0.878105	0.925233	0.893866	0.886253	0.895369	0.82927	0.266504	0.502869	0.881521	0.927569
	% yield Linear	0	0	0.0391392	0.0460379	0.0840436	0.102789	0.0978218	0.182426	0	0	0.0407518	0.0447667	0.0865966	0.106255	0.0987629	0.17377	0	0	0.0386273	0.0503979	0.0880377	0.119902	0.102008	0.186653	0	0	0.0417043	0.0455282	0	0	0.0456008	0.0510311	0.102067	0.116703	0.11257	0.181062	0	0	0.0454132	0.0482293	0.0861921	0.113747	0.104631	0.17073	0	0	0.0374988	0.0448254
	% yield Supercoiled	0.744433	0.511623	0.0843014	0.0202128	0.01747	0	0	0	0.747744	0.511301	0.072967	0.0262266	0.0188308	0	0	0	0.743021	0.509329	0.0801278	0.0335484	0.0219113	0	0	0	0.756645	0.514966	0.0850352	0.0305298	0.75152	0.516545	0.0940202	0.0386911	0.0226232	0	0	0	0.728292	0.499427	0.0764822	0.0265375	0.0199417	0	0	0	0.733496	0.497131	0.0809798	0.0276053
	BOTTOM	kV20-1	MV20-1	kV30-1	MV30-1	Csdsu	Csb-1	kV10-1	MV10-1	kV20-1	MV20-1	kV30-1	MV30-1	Csdsu	Csb-1	kV10-1	MV10-1	kV20-1	MV20-1	kV30-1	MV30-1	Csdsu	Csb-1	kV10-1	MV10-1	kV20-1	MV20-1	kV30-1	MV30-1	kV20-1	MV20-1	kV30-1	MV30-1	Csdsu	Csb-1	kV10-1	MV10-1	kV20-1	MV20-1	kV30-1	MV30-1	Csdsu	Csb-1	kV10-1	MV10-1	kV20-1	MV20-1	kV30-1	MV30-1
	LANE	1	2	3	4	5	6	7	8	9	10	11	12	13	14	15	16	17	18	19	20	21	22	23	24	25	26	27	28	1	2	3	4	5	6	7	8	9	10	11	12	13	14	15	16	17	18	19	20
	Open Circular	12399856	1.01809e+07	1.15588e+07	8.9978e+06	2.31985e+06	5.19747e+06	1.20872e+07	12126856	1.52653e+07	12064052	1.35261e+07	1.08738e+07	2.73839e+06	6.01173e+06	1.29053e+07	12762172	1.3726e+07	1.19412e+07	1.29851e+07	9923004	2.53094e+06	5.39173e+06	11870610	9.70998e+06	12848956	9.22995e+06	1.0717e+07	7.39646e+06	1.29437e+07	10637920	12033712	9.44315e+06	2.49471e+06	4.62838e+06	1.26824e+07	1.25534e+07	1.53834e+07	1.27196e+07	1.41865e+07	1.23481e+07	3470448	5.32082e+06	1.50995e+07	1.29854e+07	1.50862e+07	1.2243e+07	1.35669e+07	8.54586e+06
	Linear	1.07658e+06	1.14792e+06	1096076	1.86407e+06			539178	516746	1355604	1.29774e+06	1.38918e+06	2.22963e+06			635407	589468	1.10373e+06	1.28236e+06	1.316e+06	1.9545e+06			528032	432666	1.14871e+06	1.01687e+06	1.11156e+06	1.56376e+06	1.16527e+06	1.25916e+06	1297032	1.93833e+06			446906	432471	1.23929e+06	1.37405e+06	1293389	2.41189e+06			536940	452049	1.20645e+06	1.34947e+06	1.2646e+06	1.56732e+06
	Supercoiled	206724				6.94257e+06	5.14606e+06	901750	181936	273482				7.46495e+06	5.98532e+06	921971	182128	138498				7343349	5.33992e+06	924879	151617	197599				149774				6.8542e+06	4.74466e+06	914593	193355	73879.3				7.84719e+06	4.13081e+06	945105	171230	102954
	Total	1.36832e+07	1.13288e+07	1.26549e+07	1.08619e+07	9.26241e+06	1.03435e+07	1.35281e+07	1.28255e+07	1.66209e+07	1.33618e+07	1.49152e+07	1.31034e+07	1.02033e+07	1.19971e+07	1.44627e+07	13533768	1.49682e+07	1.32236e+07	1.43011e+07	1.18775e+07	9.87429e+06	1.07317e+07	1.33235e+07	1.02943e+07	1.41953e+07	1.02468e+07	1.18286e+07	8.96023e+06	1.42588e+07	1.18971e+07	13330744	11381474	9.34892e+06	9.37305e+06	1.40439e+07	1.31792e+07	1.66966e+07	1.40936e+07	1.54799e+07	1.476e+07	1.13176e+07	9.45163e+06	1.65816e+07	1.36087e+07	1.63956e+07	1.35925e+07	1.48315e+07	1.01132e+07
	% yield Circular	0.906213	0.898673	0.913387	0.828384	0.250458	0.502485	0.893487	0.945524	0.91844	0.902877	0.906862	0.829844	0.268382	0.5011	0.892318	0.942987	0.917009	0.903025	0.907979	0.835445	0.256316	0.502414	0.890951	0.943242	0.905158	0.900762	0.906027	0.825477	0.907773	0.894163	0.902704	0.829695	0.266845	0.493797	0.903054	0.952514	0.921351	0.902506	0.916447	0.836592	0.306641	0.562953	0.910621	0.9542	0.920137	0.900719	0.914736	0.845022
	% yield Linear	0.0786794	0.101327	0.0866129	0.171616	0	0	0.0398561	0.0402904	0.0815601	0.0971229	0.0931383	0.170156	0	0	0.0439342	0.0435553	0.0737379	0.0969754	0.0920207	0.164555	0	0	0.0396316	0.0420299	0.0809223	0.0992378	0.0939726	0.174523	0.081723	0.105837	0.0972963	0.170305	0	0	0.0318221	0.0328147	0.074224	0.0974945	0.0835529	0.163408	0	0	0.0323817	0.0332177	0.0735838	0.0992809	0.0852645	0.154978
	% yield Supercoiled	0.0151079	0	0	0	0.749542	0.497515	0.0666574	0.0141854	0.0164541	0	0	0	0.731618	0.4989	0.0637482	0.0134573	0.00925279	0	0	0	0.743684	0.497586	0.069417	0.0147283	0.01392	0	0	0	0.010504	0	0	0	0.733155	0.506203	0.065124	0.0146713	0.00442481	0	0	0	0.693359	0.437047	0.0569973	0.0125824	0.00627941	0	0	0
	[Csdsu] Control SDSU
		Csdsu	Csdsu	Csdsu	Csdsu	Csdsu	Csdsu	Csdsu	Csdsu	Csdsu	Csdsu	Csdsu	Csdsu	Csdsu	Csdsu
	LANE	1(T)	9(T)	17(T)	25(T)	5(B)	13(B)	21(B)	1(T)	9(T)	17(T)	25(T)	5(B)	13(B)	21(B)
	Open Circular	2.30082e+06	2.77092e+06	2.72565e+06	2.16149e+06	2.31985e+06	2.73839e+06	2.53094e+06	2.36688e+06	3044051	3.12202e+06	2.23835e+06	2.49471e+06	3470448	2.69535e+06
	Linear	0	0	0	0	0	0	0	0	0	0	0	0	0	0
	Supercoiled	6701982	8.21364e+06	7.88086e+06	6.72053e+06	6.94257e+06	7.46495e+06	7343349	7.15855e+06	8.15933e+06	8.59268e+06	6.2633e+06	6.8542e+06	7.84719e+06	7.63929e+06
	Total	9.00281e+06	1.09846e+07	1.06065e+07	8.88202e+06	9.26241e+06	1.02033e+07	9.87429e+06	9.52542e+06	1.12034e+07	1.17147e+07	8.50165e+06	9.34892e+06	1.13176e+07	1.03346e+07		GEL 1		GEL 2		TOTAL
		0													0		Average	StandDev	Average	StandDev	Average	StandDev
	% yield Circular	0.255567	0.252256	0.256979	0.243355	0.250458	0.268382	0.256316	0.24848	0.271708	0.266504	0.263284	0.266845	0.306641	0.260808		0.254759	0.00762019	0.269181	0.0180539	0.26197	0.0152721
	% yield Linear	0	0	0	0	0	0	0	0	0	0	0	0	0	0		0	0	0	0	0	0
	% yield Supercoiled	0.744433	0.747744	0.743021	0.756645	0.749542	0.731618	0.743684	0.75152	0.728292	0.733496	0.736716	0.733155	0.693359	0.739192		0.745241	0.00762019	0.730819	0.0180539	0.73803	0.0152721
	[Csb-1] Control Sunnybrook Set 1
		Csb-1	Csb-1	Csb-1	Csb-1	Csb-1	Csb-1	Csb-1	Csb-1	Csb-1	Csb-1	Csb-1	Csb-1	Csb-1	Csb-1
	LANE	2(T)	10(T)	18(T)	26(T)	6(B)	14(B)	22(B)	2(T)	10(T)	18(T)	26(T)	6(B)	14(B)	22(B)
	Open Circular	4.72766e+06	6.06481e+06	6.12668e+06	4.69954e+06	5.19747e+06	6.01173e+06	5.39173e+06	5503636	6.57159e+06	6.8345e+06	4.92926e+06	4.62838e+06	5.32082e+06	5.52877e+06
	Linear	0	0	0	0	0	0	0	0	0	0	0	0	0	0
	Supercoiled	4.95269e+06	6345308	6.35966e+06	4.98955e+06	5.14606e+06	5.98532e+06	5.33992e+06	5880330	6.55655e+06	6.75652e+06	4.69134e+06	4.74466e+06	4.13081e+06	5.1966e+06
	Total	9.68035e+06	1.24101e+07	1.24863e+07	9.68909e+06	1.03435e+07	1.19971e+07	1.07317e+07	11383966	1.31281e+07	1.3591e+07	9.6206e+06	9.37305e+06	9.45163e+06	1.07254e+07		GEL 1		GEL 2		TOTAL
									0	0	0	0	0	0	0		Average	StandDev	Average	StandDev	Average	StandDev
	% yield Circular	0.488377	0.488699	0.490671	0.485034	0.502485	0.5011	0.502414	0.483455	0.500573	0.502869	0.512365	0.493797	0.562953	0.515486		0.494111	0.00757535	0.510214	0.0256458	0.502163	0.0199963
	% yield Linear	0	0	0	0	0	0	0	0	0	0	0	0	0	0		0	0	0	0	0	0
	% yield Supercoiled	0.511623	0.511301	0.509329	0.514966	0.497515	0.4989	0.497586	0.516545	0.499427	0.497131	0.487635	0.506203	0.437047	0.484514		0.505889	0.00757535	0.489786	0.0256458	0.497837	0.0199963
	[kV10-1] Dose: 10 Gy Beam: 100 kVp Set 1
		kV10-1	kV10-1	kV10-1	kV10-1	kV10-1	kV10-1	kV10-1	kV10-1	kV10-1	kV10-1	kV10-1	kV10-1	kV10-1	kV10-1
	LANE	3(T)	11(T)	19(T)	27(T)	7(B)	15(B)	23(B)	3(T)	11(T)	19(T)	27(T)	7(B)	15(B)	23(B)
	Open Circular	1.16235e+07	1.42239e+07	1.39338e+07	9.49561e+06	1.20872e+07	1.29053e+07	11870610	1.07443e+07	1.40703e+07	1.44309e+07	1.0364e+07	1.26824e+07	1.50995e+07	1.38273e+07
	Linear	519002	654024	610753	453482	539178	635407	528032	569459	727676	613873	469900	446906	536940	682226
	Supercoiled	1.11787e+06	1.17105e+06	1.26694e+06	924652	901750	921971	924879	1.17412e+06	1225509	1.32568e+06	887362	914593	945105	1.02237e+06
	Total	1.32604e+07	16048973	1.58114e+07	1.08737e+07	1.35281e+07	1.44627e+07	1.33235e+07	1.24879e+07	1.60235e+07	1.63705e+07	1.17213e+07	1.40439e+07	1.65816e+07	1.55319e+07		GEL 1		GEL 2		TOTAL
									0	0	0	0	0	0	0		Average	StandDev	Average	StandDev	Average	StandDev
	% yield Circular	0.876559	0.886281	0.881245	0.873261	0.893487	0.892318	0.890951	0.860379	0.878105	0.881521	0.884206	0.903054	0.910621	0.890252		0.884872	0.00801743	0.886877	0.0165921	0.885874	0.0125622
	% yield Linear	0.0391392	0.0407518	0.0386273	0.0417043	0.0398561	0.0439342	0.0396316	0.0456008	0.0454132	0.0374988	0.0400894	0.0318221	0.0323817	0.0439241		0.0405206	0.00181805	0.0395329	0.00585552	0.0400267	0.00419679
	% yield Supercoiled	0.0843014	0.072967	0.0801278	0.0850352	0.0666574	0.0637482	0.069417	0.0940202	0.0764822	0.0809798	0.075705	0.065124	0.0569973	0.0658238		0.0746077	0.00860178	0.0735903	0.0121939	0.074099	0.0101516
	[MV10-1] Dose: 10 Gy Beam: 6MV Set 1
		MV10-1	MV10-1	MV10-1	MV10-1	MV10-1	MV10-1	MV10-1	MV10-1	MV10-1	MV10-1	MV10-1	MV10-1	MV10-1	MV10-1
	LANE	4(T)	12(T)	20(T)	28(T)	8(B)	16(B)	24(B)	4(T)	12(T)	20(T)	28(T)	8(B)	16(B)	24(B)
	Open Circular	10854156	1.30341e+07	1.15175e+07	8.53168e+06	12126856	12762172	9.70998e+06	1.05583e+07	1.3075e+07	13296352	8925704	1.25534e+07	1.29854e+07	1.14229e+07
	Linear	535158	628085	633650	420408	516746	589468	432666	591906	681556	642554	375037	432471	452049	511603
	Supercoiled	234959	367964	421803	281912	181936	182128	151617	448776	375016	395712	192747	193355	171230	301660
	Total	1.16243e+07	1.40302e+07	1.25729e+07	9.234e+06	1.28255e+07	13533768	1.02943e+07	1.15989e+07	1.41316e+07	1.43346e+07	9.49349e+06	1.31792e+07	1.36087e+07	1.22361e+07		GEL 1		GEL 2		TOTAL
									0	0	0	0	0	0	0		Average	StandDev	Average	StandDev	Average	StandDev
	% yield Circular	0.933749	0.929007	0.916054	0.923942	0.945524	0.942987	0.943242	0.910278	0.925233	0.927569	0.940192	0.952514	0.9542	0.933536		0.933501	0.0111466	0.934789	0.015631	0.934145	0.0130598
	% yield Linear	0.0460379	0.0447667	0.0503979	0.0455282	0.0402904	0.0435553	0.0420299	0.0510311	0.0482293	0.0448254	0.0395046	0.0328147	0.0332177	0.0418108		0.0446581	0.0032357	0.0416334	0.0070139	0.0431457	0.00547728
	% yield Supercoiled	0.0202128	0.0262266	0.0335484	0.0305298	0.0141854	0.0134573	0.0147283	0.0386911	0.0265375	0.0276053	0.020303	0.0146713	0.0125824	0.0246532		0.0218412	0.0083059	0.0235777	0.00880812	0.0227095	0.00827406
	[kV20-1] Dose: 20 Gy Beam: 100 kVp Set 1
		kV20-1	kV20-1	kV20-1	kV20-1	kV20-1	kV20-1	kV20-1	kV20-1	kV20-1	kV20-1	kV20-1	kV20-1	kV20-1	kV20-1
	LANE	5(T)	13(T)	21(T)	1(B)	9(B)	17(B)	25(B)	5(T)	13(T)	21(T)	1(B)	9(B)	17(B)	25(B)
	Open Circular	1.40363e+07	1.65823e+07	1.4247e+07	12399856	1.52653e+07	1.3726e+07	12848956	1.19589e+07	1.51735e+07	1.54143e+07	1.29437e+07	1.53834e+07	1.50862e+07	1.36858e+07
	Linear	1312942	1.6052e+06	1.40921e+06	1.07658e+06	1355604	1.10373e+06	1.14871e+06	1.39449e+06	1463121	1.47416e+06	1.16527e+06	1.23929e+06	1.20645e+06	1.17494e+06
	Supercoiled	272919	349058	350732	206724	273482	138498	197599	309089	338512	323475	149774	73879.3	102954	212736
	Total	1.56221e+07	1.85366e+07	1.60069e+07	1.36832e+07	1.66209e+07	1.49682e+07	1.41953e+07	1.36625e+07	1.69751e+07	1.7212e+07	1.42588e+07	1.66966e+07	1.63956e+07	1.50734e+07		GEL 1		GEL 2		TOTAL
									0	0	0	0	0	0	0		Average	StandDev	Average	StandDev	Average	StandDev
	% yield Circular	0.898486	0.894573	0.890051	0.906213	0.91844	0.917009	0.905158	0.875309	0.893866	0.895559	0.907773	0.921351	0.920137	0.907939		0.904276	0.0107804	0.903133	0.0162432	0.903705	0.0132576
	% yield Linear	0.0840436	0.0865966	0.0880377	0.0786794	0.0815601	0.0737379	0.0809223	0.102067	0.0861921	0.0856477	0.081723	0.074224	0.0735838	0.0779476		0.0821092	0.00487128	0.0830551	0.0097774	0.0824974	0.00744372
	% yield Supercoiled	0.01747	0.0188308	0.0219113	0.0151079	0.0164541	0.00925279	0.01392	0.0226232	0.0199417	0.0187936	0.010504	0.00442481	0.00627941	0.0141133		0.0165045	0.00399672	0.0138114	0.00702281	0.0149734	0.00562045
	[MV20-1] Dose: 20 Gy Beam: 6MV Set 1
		MV20-1	MV20-1	MV20-1	MV20-1	MV20-1	MV20-1	MV20-1	MV20-1	MV20-1	MV20-1	MV20-1	MV20-1	MV20-1	MV20-1
	LANE	6(T)	14(T)	22(T)	2(B)	10(B)	18(B)	26(B)	6(T)	14(T)	22(T)	2(B)	10(B)	18(B)	26(B)
	Open Circular	11435342	12269722	1.11524e+07	1.01809e+07	12064052	1.19412e+07	9.22995e+06	1.0609e+07	1.36338e+07	1.22142e+07	10637920	1.27196e+07	1.2243e+07	1.05536e+07
	Linear	1.3101e+06	1458712	1.51938e+06	1.14792e+06	1.29774e+06	1.28236e+06	1.01687e+06	1.40169e+06	1.74984e+06	1386388	1.25916e+06	1.37405e+06	1.34947e+06	1.22271e+06
	Supercoiled	0	0	0	0	0	0	0	0	0	0	0	0	0	0
	Total	1.27454e+07	13728434	12671829	1.13288e+07	1.33618e+07	1.32236e+07	1.02468e+07	1.20107e+07	1.53836e+07	1.36006e+07	1.18971e+07	1.40936e+07	1.35925e+07	1.17763e+07		GEL 1		GEL 2		TOTAL
									0	0	0	0	0	0	0		Average	StandDev	Average	StandDev	Average	StandDev
	% yield Circular	0.897211	0.893745	0.880098	0.898673	0.902877	0.903025	0.900762	0.883297	0.886253	0.898064	0.894163	0.902506	0.900719	0.896171		0.896627	0.00799102	0.894453	0.00720982	0.89554	0.00739839
	% yield Linear	0.102789	0.106255	0.119902	0.101327	0.0971229	0.0969754	0.0992378	0.116703	0.113747	0.101936	0.105837	0.0974945	0.0992809	0.103829		0.103373	0.00799102	0.105547	0.00720982	0.10446	0.00739839
	% yield Supercoiled	0	0	0	0	0	0	0	0	0	0	0	0	0	0		0	0	0	0	0	0
	[kV30-1] Dose: 30 Gy Beam: 100 kVp Set 1
		kV30-1	kV30-1	kV30-1	kV30-1	kV30-1	kV30-1	kV30-1	kV30-1	kV30-1	kV30-1	kV30-1	kV30-1	kV30-1	kV30-1
	LANE	7(T)	15(T)	23(T)	3(B)	11(B)	19(B)	27(B)	7(T)	15(T)	23(T)	3(B)	11(B)	19(B)	27(B)
	Open Circular	1.34728e+07	1.39628e+07	13101096	1.15588e+07	1.35261e+07	1.29851e+07	1.0717e+07	1.13138e+07	15272484	13441776	12033712	1.41865e+07	1.35669e+07	1.15325e+07
	Linear	1.46084e+06	1.53013e+06	1.48823e+06	1096076	1.38918e+06	1.316e+06	1.11156e+06	1.43515e+06	1.78472e+06	1.40207e+06	1297032	1293389	1.2646e+06	1.38194e+06
	Supercoiled	0	0	0	0	0	0	0	0	0	0	0	0	0	0
	Total	1.49337e+07	1.54929e+07	1.45893e+07	1.26549e+07	1.49152e+07	1.43011e+07	1.18286e+07	1.2749e+07	1.70572e+07	1.48438e+07	13330744	1.54799e+07	1.48315e+07	1.29145e+07		GEL 1		GEL 2		TOTAL
									0	0	0	0	0	0	0		Average	StandDev	Average	StandDev	Average	StandDev
	% yield Circular	0.902178	0.901237	0.897992	0.913387	0.906862	0.907979	0.906027	0.88743	0.895369	0.905545	0.902704	0.916447	0.914736	0.892993		0.905095	0.00508127	0.902175	0.0109631	0.903635	0.0083477
	% yield Linear	0.0978218	0.0987629	0.102008	0.0866129	0.0931383	0.0920207	0.0939726	0.11257	0.104631	0.0944546	0.0972963	0.0835529	0.0852645	0.107007		0.0949053	0.00508127	0.0978252	0.0109631	0.0963653	0.0083477
	% yield Supercoiled	0	0	0	0	0	0	0	0	0	0	0	0	0	0		0	0	0	0	0	0
	[MV30-1] Dose: 30 Gy Beam: 6MV Set 1
		MV30-1	MV30-1	MV30-1	MV30-1	MV30-1	MV30-1	MV30-1	MV30-1	MV30-1	MV30-1	MV30-1	MV30-1	MV30-1	MV30-1
	LANE	8(T)	16(T)	24(T)	4(B)	12(B)	20(B)	28(B)	8(T)	16(T)	24(T)	4(B)	12(B)	20(B)	28(B)
	Open Circular	10194312	10778156	9.2566e+06	8.9978e+06	1.08738e+07	9923004	7.39646e+06	9.59067e+06	11935101	9546336	9.44315e+06	1.23481e+07	8.54586e+06	8.27877e+06
	Linear	2.27467e+06	2266826	2.12427e+06	1.86407e+06	2.22963e+06	1.9545e+06	1.56376e+06	2.12044e+06	2.4572e+06	1956262	1.93833e+06	2.41189e+06	1.56732e+06	1.80546e+06
	Supercoiled	0	0	0	0	0	0	0	0	0	0	0	0	0	0
	Total	1.2469e+07	13044982	1.13809e+07	1.08619e+07	1.31034e+07	1.18775e+07	8.96023e+06	1.17111e+07	1.43923e+07	11502598	11381474	1.476e+07	1.01132e+07	1.00842e+07		GEL 1		GEL 2		TOTAL
									0	0	0	0	0	0	0		Average	StandDev	Average	StandDev	Average	StandDev
	% yield Circular	0.817574	0.82623	0.813347	0.828384	0.829844	0.835445	0.825477	0.818938	0.82927	0.829929	0.829695	0.836592	0.845022	0.820962		0.825186	0.00748842	0.830058	0.00888623	0.827622	0.00828963
	% yield Linear	0.182426	0.17377	0.186653	0.171616	0.170156	0.164555	0.174523	0.181062	0.17073	0.170071	0.170305	0.163408	0.154978	0.179038		0.174814	0.00748842	0.169942	0.00888623	0.172378	0.00828963
	% yield Supercoiled	0	0	0	0	0	0	0	0	0	0	0	0	0	0		0	0	0	0	0	0
		Csdsu	Csb	kV10	MV10	kV20	MV20	kV30	MV30
	Open Circular	0.26197	0.502163	0.885874	0.934145	0.903705	0.89554	0.903635	0.827622
	Linear	0	0	0.0400267	0.0431457	0.0824974	0.10446	0.0963653	0.172378
	Supercoiled	0.73803	0.497837	0.074099	0.0227095	0.0149734	0	0	0
		Csdsu	Csb-1	kV10-1	MV10-1	kV20-1	MV20-1	kV30-1	MV30-1
	StnDev Circular	0.0152721	0.0199963	0.0125622	0.0130598	0.0132576	0.00739839	0.0083477	0.00828963
	StnDev Linear	0	0	0.00419679	0.00547728	0.00744372	0.00739839	0.0083477	0.00828963
	StnDev Supercoil	0.0152721	0.0199963	0.0101516	0.00827406	0.00562045	0	0	0
[truncated: 8 more columns]

## Sheet: % Yeilds Incubated 
		GEL 1																												GEL 2
	TOP	Csdsu	Csb-1	kV10-1	MV10-1	kV20-1	MV20-1	kV30-1	MV30-1	Csdsu	Csb-1	kV10-1	MV10-1	kV20-1	MV20-1	kV30-1	MV30-1	Csdsu	Csb-1	kV10-1	MV10-1	kV20-1	MV20-1	kV30-1	MV30-1	Csdsu	Csb-1	kV10-1	MV10-1	Csdsu	Csb-1	kV10-1	MV10-1	kV20-1	MV20-1	kV30-1	MV30-1	Csdsu	Csb-1	kV10-1	MV10-1	kV20-1	MV20-1	kV30-1	MV30-1	Csdsu	Csb-1	kV10-1	MV10-1
	LANE	1	2	3	4	5	6	7	8	9	10	11	12	13	14	15	16	17	18	19	20	21	22	23	24	25	26	27	28	1	2	3	4	5	6	7	8	9	10	11	12	13	14	15	16	17	18	19	20
	Open Circular		2.29656e+06	9.56228e+06	9.91656e+06	11306360	1.06944e+07	1.14509e+07	1.19604e+07		2.7843e+06	1.08964e+07	12338712	1.35505e+07	1.1555e+07	1.25615e+07	1.19227e+07	429460	2779476	1.03315e+07	9.48459e+06	1.15407e+07	7.27325e+06	1.10393e+07	9.5532e+06	321900	1.38059e+06		5.39829e+06	584471	2.33463e+06	9.0027e+06		1.13743e+07	12983752	12981047	11045576	583393	2.81869e+06	8.1238e+06	11439452	1.26128e+07	1.30763e+07	1.34526e+07	1.17549e+07	651805	2.81316e+06	1.077e+07	1.11363e+07
	Linear			229998	238596	419000	479262	589069	855110			227126	248157	441043	477333	639421	827426			148790	211161	411949	309491	511390	612413				135988			206236		352536	505460	570153	619422			158654	272530	484130	590583	695724	875278			204913	271384
	Supercoiled		8.56326e+06	3.89381e+06	2097464	1.42125e+06	419629	1.10286e+06			1.0075e+07	4187920	2353500	1.75791e+06	379598	1.04074e+06		9.5293e+06	1.02719e+07	3954452	1850880	1.47623e+06	180217	870238		3.84487e+06	4.71422e+06		763390	10761420	8.64918e+06	3.12683e+06		1.18328e+06	309936	866285		1.02535e+07	1.02205e+07	2.89079e+06	2.1755e+06	1.61014e+06	395538	1224488		1.17333e+07	9.73307e+06	4.1339e+06	2.19811e+06
	Total	0	1.08598e+07	1.36861e+07	1.22526e+07	1.31466e+07	1.15932e+07	1.31428e+07	1.28155e+07	0	1.28593e+07	1.53114e+07	1.49404e+07	1.57495e+07	1.24119e+07	1.42417e+07	1.27501e+07	9.95876e+06	1.30514e+07	1.44347e+07	1.15466e+07	1.34289e+07	7.76296e+06	1.2421e+07	1.01656e+07	4.16677e+06	6.09481e+06	0	6.29766e+06	11345891	1.09838e+07	1.23358e+07	0	1.29101e+07	1.37991e+07	1.44175e+07	1.1665e+07	1.08369e+07	1.30392e+07	1.11732e+07	1.38875e+07	1.47071e+07	1.40625e+07	1.53728e+07	1.26302e+07	1.23851e+07	1.25462e+07	1.51088e+07	1.36058e+07
	% yield Circular	#DIV/0!	0.211473	0.698686	0.809342	0.860021	0.922464	0.871266	0.933275	#DIV/0!	0.21652	0.71165	0.825864	0.860379	0.930959	0.882025	0.935104	0.0431239	0.212964	0.715738	0.821416	0.859394	0.936917	0.888767	0.939756	0.0772541	0.226519	#DIV/0!	0.857189	0.0515139	0.212552	0.729805	#DIV/0!	0.881037	0.94091	0.900368	0.946899	0.053834	0.21617	0.727077	0.823724	0.857601	0.929876	0.87509	0.930699	0.052628	0.224224	0.71283	0.818496
	% yield Linear	#DIV/0!	0	0.0168052	0.0194731	0.0318713	0.0413398	0.0448205	0.0667248	#DIV/0!	0	0.0148338	0.0166098	0.0280037	0.0384577	0.0448979	0.0648958	0	0	0.0103078	0.0182877	0.0306764	0.0398677	0.0411715	0.0602436	0	0	#DIV/0!	0.0215934	0	0	0.0167185	#DIV/0!	0.027307	0.0366298	0.039546	0.0531009	0	0	0.0141995	0.0196242	0.0329182	0.0419972	0.0452568	0.0693005	0	0	0.0135624	0.0199463
	% yield Supercoiled	#DIV/0!	0.788527	0.284509	0.171185	0.108108	0.036196	0.0839134	0	#DIV/0!	0.78348	0.273516	0.157526	0.111617	0.0305834	0.073077	0	0.956876	0.787036	0.273954	0.160296	0.10993	0.023215	0.070062	0	0.922746	0.773481	#DIV/0!	0.121218	0.948486	0.787448	0.253476	#DIV/0!	0.0916558	0.0224605	0.0600857	0	0.946166	0.78383	0.258724	0.156652	0.109481	0.0281272	0.0796528	0	0.947372	0.775776	0.273608	0.161558
	BOTTOM	kV20-1	MV20-1	kV30-1	MV30-1	Csdsu	Csb-1	kV10-1	MV10-1	kV20-1	MV20-1	kV30-1	MV30-1	Csdsu	Csb-1	kV10-1	MV10-1	kV20-1	MV20-1	kV30-1	MV30-1	Csdsu	Csb-1	kV10-1	MV10-1	kV20-1	MV20-1	kV30-1	MV30-1	kV20-1	MV20-1	kV30-1	MV30-1	Csdsu	Csb-1	kV10-1	MV10-1	kV20-1	MV20-1	kV30-1	MV30-1	Csdsu	Csb-1	kV10-1	MV10-1	kV20-1	MV20-1	kV30-1	MV30-1
	LANE	1	2	3	4	5	6	7	8	9	10	11	12	13	14	15	16	17	18	19	20	21	22	23	24	25	26	27	28	1	2	3	4	5	6	7	8	9	10	11	12	13	14	15	16	17	18	19	20
	Open Circular	5.84691e+06	4.85477e+06		7316498	515560	2.75738e+06			1.2551e+07	12302492	1.44856e+07	1.22822e+07	593195	3.20322e+06	1.14039e+07	1.29427e+07	1.41255e+07	13246488	1.4191e+07	1.3192e+07	795639	2918532	1.09662e+07	1.11182e+07	1.2332e+07	11527156	1.18728e+07	9.87788e+06		10228443	7.97035e+06	9581704	538285	2.41749e+06	9.27174e+06	1.02102e+07	12137463	10990175	1.17224e+07	11265532	647470	2.84927e+06	8.97757e+06	1.30087e+07	1.55301e+07	1.21005e+07	1.37743e+07	9.07722e+06
	Linear	190467	118131		421524					384624	455462	708648	758481			208848	243312	524614	505500	672501	785378			305468	219673	393383	479548	576428	687673		375530	312636	505792			107028	180140	432445	316776	532626	625926			154455	247964	516344	472245	620576	453884
	Supercoiled	542773	72352			9388412	9.52186e+06			1.42053e+06	307836	1.14335e+06		11160328	1.10373e+07	4.26091e+06	2381500	1.63543e+06	320129	1.0785e+06		1.23497e+07	9.55341e+06	3.56159e+06	1.9127e+06	1.54957e+06	371359	1059552			227257	307665		9.70106e+06	8009997	3161871	1.85857e+06	1.25849e+06	206673	733763		1.21512e+07	1.05217e+07	3.04952e+06	2.44696e+06	1.97783e+06	326809	936220
	Total	6.58015e+06	5.04526e+06	0	7738022	9.90397e+06	1.22792e+07	0	0	1.29356e+07	1.30658e+07	1.63376e+07	1.30407e+07	1.17535e+07	1.42406e+07	1.58737e+07	1.55676e+07	1.62855e+07	1.40721e+07	1.5942e+07	1.39773e+07	1.31454e+07	1.24719e+07	1.48332e+07	1.32506e+07	1.4275e+07	1.23781e+07	1.35087e+07	1.05656e+07	0	1.08312e+07	8590651	1.00875e+07	1.02393e+07	1.04275e+07	1.25406e+07	1.22489e+07	1.38284e+07	1.15136e+07	1.29888e+07	1.18915e+07	1.27987e+07	1.3371e+07	1.21815e+07	1.57037e+07	1.80243e+07	1.28996e+07	1.53311e+07	9.53111e+06
	% yield Circular	0.888568	0.962245	#DIV/0!	0.945526	0.0520559	0.224557	#DIV/0!	#DIV/0!	0.970266	0.94158	0.886642	0.941837	0.0504695	0.224937	0.718417	0.831392	0.867364	0.941329	0.890165	0.943811	0.0605262	0.234008	0.739298	0.839074	0.863891	0.931257	0.878895	0.934914	#DIV/0!	0.944347	0.927794	0.949859	0.0525703	0.231838	0.739336	0.833559	0.87772	0.954537	0.902502	0.947363	0.0505888	0.213094	0.736981	0.828389	0.861622	0.938056	0.898455	0.952379
	% yield Linear	0.0289458	0.0234143	#DIV/0!	0.0544744	0	0	#DIV/0!	#DIV/0!	0.0297337	0.0348591	0.0433754	0.0581627	0	0	0.0131569	0.0156294	0.0322136	0.0359221	0.0421842	0.0561894	0	0	0.0205935	0.0165783	0.0275576	0.0387417	0.0426707	0.0650864	#DIV/0!	0.034671	0.0363926	0.0501405	0	0	0.00853449	0.0147067	0.0312722	0.0275132	0.0410065	0.0526366	0	0	0.0126794	0.0157902	0.0286471	0.0366094	0.0404783	0.0476213
	% yield Supercoiled	0.0824864	0.0143406	#DIV/0!	0	0.947944	0.775443	#DIV/0!	#DIV/0!	0.109815	0.0235605	0.069983	0	0.94953	0.775063	0.268426	0.152978	0.100423	0.0227492	0.0676513	0	0.939474	0.765992	0.240109	0.144348	0.108552	0.0300014	0.0784345	0	#DIV/0!	0.0209816	0.0358139	0	0.94743	0.768162	0.25213	0.151734	0.0910077	0.0179503	0.0564919	0	0.949411	0.786906	0.250339	0.155821	0.109731	0.0253349	0.0610669	0
	[Csdsu] Control SDSU
		Csdsu	Csdsu	Csdsu	Csdsu	Csdsu	Csdsu	Csdsu	Csdsu	Csdsu	Csdsu	Csdsu	Csdsu	Csdsu	Csdsu
	LANE	1(T)	9(T)	17(T)	25(T)	5(B)	13(B)	21(B)	1(T)	9(T)	17(T)	25(T)	5(B)	13(B)	21(B)
	Open Circular	0	0	429460	321900	515560	593195	795639	584471	583393	651805	376229	538285	647470	488026
	Linear	0	0	0	0	0	0	0	0	0	0	0	0	0	0
	Supercoiled	0	0	9.5293e+06	3.84487e+06	9388412	11160328	1.23497e+07	10761420	1.02535e+07	1.17333e+07	7.28454e+06	9.70106e+06	1.21512e+07	8.49656e+06
	Total	0	0	9.95876e+06	4.16677e+06	9.90397e+06	1.17535e+07	1.31454e+07	11345891	1.08369e+07	1.23851e+07	7.66077e+06	1.02393e+07	1.27987e+07	8.98459e+06		GEL 1		GEL 2		TOTAL
		0													0		Average	StandDev	Average	StandDev	Average	StandDev
	% yield Circular	#DIV/0!	#DIV/0!	0.0431239	0.0772541	0.0520559	0.0504695	0.0605262	0.0515139	0.053834	0.052628	0.0491111	0.0525703	0.0505888	0.0543182		0.0515439	0.00714133	0.0520806	0.00182505	0.0518854	0.0041679
	% yield Linear	#DIV/0!	#DIV/0!	0	0	0	0	0	0	0	0	0	0	0	0		0	0	0	0	0	0
	% yield Supercoiled	#DIV/0!	#DIV/0!	0.956876	0.922746	0.947944	0.94953	0.939474	0.948486	0.946166	0.947372	0.950889	0.94743	0.949411	0.945682		0.948456	0.00714133	0.947919	0.00182505	0.948115	0.0041679
	[Csb-1] Control Sunnybrook Set 1
		Csb-1	Csb-1	Csb-1	Csb-1	Csb-1	Csb-1	Csb-1	Csb-1	Csb-1	Csb-1	Csb-1	Csb-1	Csb-1	Csb-1
	LANE	2(T)	10(T)	18(T)	26(T)	6(B)	14(B)	22(B)	2(T)	10(T)	18(T)	26(T)	6(B)	14(B)	22(B)
	Open Circular	2.29656e+06	2.7843e+06	2779476	1.38059e+06	2.75738e+06	3.20322e+06	2918532	2.33463e+06	2.81869e+06	2.81316e+06	1.73395e+06	2.41749e+06	2.84927e+06	2.45606e+06
	Linear	0	0	0	0	0	0	0	0	0	0	0	0	0	0
	Supercoiled	8.56326e+06	1.0075e+07	1.02719e+07	4.71422e+06	9.52186e+06	1.10373e+07	9.55341e+06	8.64918e+06	1.02205e+07	9.73307e+06	6.19262e+06	8009997	1.05217e+07	8.03403e+06
	Total	1.08598e+07	1.28593e+07	1.30514e+07	6.09481e+06	1.22792e+07	1.42406e+07	1.24719e+07	1.09838e+07	1.30392e+07	1.25462e+07	7.92656e+06	1.04275e+07	1.3371e+07	1.04901e+07		GEL 1		GEL 2		TOTAL
									0	0	0	0	0	0	0		Average	StandDev	Average	StandDev	Average	StandDev
	% yield Circular	0.211473	0.21652	0.212964	0.226519	0.224557	0.224937	0.234008	0.212552	0.21617	0.224224	0.218752	0.231838	0.213094	0.234131		0.221568	0.00817464	0.221537	0.00876098	0.221553	0.0081405
	% yield Linear	0	0	0	0	0	0	0	0	0	0	0	0	0	0		0	0	0	0	0	0
	% yield Supercoiled	0.788527	0.78348	0.787036	0.773481	0.775443	0.775063	0.765992	0.787448	0.78383	0.775776	0.781248	0.768162	0.786906	0.765869		0.778432	0.00817464	0.778463	0.00876098	0.778447	0.0081405
	[kV10-1] Dose: 10 Gy Beam: 100 kVp Set 1
		kV10-1	kV10-1	kV10-1	kV10-1	kV10-1	kV10-1	kV10-1	kV10-1	kV10-1	kV10-1	kV10-1	kV10-1	kV10-1	kV10-1
	LANE	3(T)	11(T)	19(T)	27(T)	7(B)	15(B)	23(B)	3(T)	11(T)	19(T)	27(T)	7(B)	15(B)	23(B)
	Open Circular	9.56228e+06	1.08964e+07	1.03315e+07	0	0	1.14039e+07	1.09662e+07	9.0027e+06	8.1238e+06	1.077e+07	6.84384e+06	9.27174e+06	8.97757e+06	7.32528e+06
	Linear	229998	227126	148790	0	0	208848	305468	206236	158654	204913	123175	107028	154455	140497
	Supercoiled	3.89381e+06	4187920	3954452	0	0	4.26091e+06	3.56159e+06	3.12683e+06	2.89079e+06	4.1339e+06	2.23477e+06	3161871	3.04952e+06	2.21572e+06
	Total	1.36861e+07	1.53114e+07	1.44347e+07	0	0	1.58737e+07	1.48332e+07	1.23358e+07	1.11732e+07	1.51088e+07	9.20178e+06	1.25406e+07	1.21815e+07	9.6815e+06		GEL 1		GEL 2		TOTAL
									0	0	0	0	0	0	0		Average	StandDev	Average	StandDev	Average	StandDev
	% yield Circular	0.698686	0.71165	0.715738	#DIV/0!	#DIV/0!	0.718417	0.739298	0.729805	0.727077	0.71283	0.743751	0.739336	0.736981	0.756626		0.716758	0.0147013	0.735201	0.0138325	0.727516	0.0165273
	% yield Linear	0.0168052	0.0148338	0.0103078	#DIV/0!	#DIV/0!	0.0131569	0.0205935	0.0167185	0.0141995	0.0135624	0.013386	0.00853449	0.0126794	0.0145119		0.0151394	0.00386944	0.0133703	0.00248667	0.0141075	0.003106
	% yield Supercoiled	0.284509	0.273516	0.273954	#DIV/0!	#DIV/0!	0.268426	0.240109	0.253476	0.258724	0.273608	0.242863	0.25213	0.250339	0.228862		0.268103	0.0167068	0.251429	0.0137457	0.258376	0.0166816
	[MV10-1] Dose: 10 Gy Beam: 6MV Set 1
		MV10-1	MV10-1	MV10-1	MV10-1	MV10-1	MV10-1	MV10-1	MV10-1	MV10-1	MV10-1	MV10-1	MV10-1	MV10-1	MV10-1
	LANE	4(T)	12(T)	20(T)	28(T)	8(B)	16(B)	24(B)	4(T)	12(T)	20(T)	28(T)	8(B)	16(B)	24(B)
	Open Circular	9.91656e+06	12338712	9.48459e+06	5.39829e+06	0	1.29427e+07	1.11182e+07	0	11439452	1.11363e+07	6.98388e+06	1.02102e+07	1.30087e+07	9.73415e+06
	Linear	238596	248157	211161	135988	0	243312	219673	0	272530	271384	134257	180140	247964	172430
	Supercoiled	2097464	2353500	1850880	763390	0	2381500	1.9127e+06	0	2.1755e+06	2.19811e+06	928462	1.85857e+06	2.44696e+06	1.5289e+06
	Total	1.22526e+07	1.49404e+07	1.15466e+07	6.29766e+06	0	1.55676e+07	1.32506e+07	0	1.38875e+07	1.36058e+07	8.0466e+06	1.22489e+07	1.57037e+07	1.14355e+07		GEL 1		GEL 2		TOTAL
									0	0	0	0	0	0	0		Average	StandDev	Average	StandDev	Average	StandDev
	% yield Circular	0.809342	0.825864	0.821416	0.857189	#DIV/0!	0.831392	0.839074	#DIV/0!	0.823724	0.818496	0.867929	0.833559	0.828389	0.851224		0.830713	0.0163584	0.83722	0.0187791	0.833966	0.0171313
	% yield Linear	0.0194731	0.0166098	0.0182877	0.0215934	#DIV/0!	0.0156294	0.0165783	#DIV/0!	0.0196242	0.0199463	0.016685	0.0147067	0.0157902	0.0150785		0.0180286	0.00222413	0.0169718	0.0022837	0.0175002	0.00221894
	% yield Supercoiled	0.171185	0.157526	0.160296	0.121218	#DIV/0!	0.152978	0.144348	#DIV/0!	0.156652	0.161558	0.115386	0.151734	0.155821	0.133698		0.151259	0.0171533	0.145808	0.017738	0.148533	0.0168779
	[kV20-1] Dose: 20 Gy Beam: 100 kVp Set 1
		kV20-1	kV20-1	kV20-1	kV20-1	kV20-1	kV20-1	kV20-1	kV20-1	kV20-1	kV20-1	kV20-1	kV20-1	kV20-1	kV20-1
	LANE	5(T)	13(T)	21(T)	1(B)	9(B)	17(B)	25(B)	5(T)	13(T)	21(T)	1(B)	9(B)	17(B)	25(B)
	Open Circular	11306360	1.35505e+07	1.15407e+07	5.84691e+06	1.2551e+07	1.41255e+07	1.2332e+07	1.13743e+07	1.26128e+07	1.22854e+07	0	12137463	1.55301e+07	1.07268e+07
	Linear	419000	441043	411949	190467	384624	524614	393383	352536	484130	448335	0	432445	516344	414151
	Supercoiled	1.42125e+06	1.75791e+06	1.47623e+06	542773	1.42053e+06	1.63543e+06	1.54957e+06	1.18328e+06	1.61014e+06	1.70008e+06	0	1.25849e+06	1.97783e+06	1.27416e+06
	Total	1.31466e+07	1.57495e+07	1.34289e+07	6.58015e+06	1.29356e+07	1.62855e+07	1.4275e+07	1.29101e+07	1.47071e+07	1.44338e+07	0	1.38284e+07	1.80243e+07	1.24151e+07		GEL 1		GEL 2		TOTAL
									0	0	0	0	0	0	0		Average	StandDev	Average	StandDev	Average	StandDev
	% yield Circular	0.860021	0.860379	0.859394	0.888568	0.970266	0.867364	0.863891	0.881037	0.857601	0.851154	#DIV/0!	0.87772	0.861622	0.864012		0.881412	0.0404875	0.865524	0.0116291	0.874079	0.0307233
	% yield Linear	0.0318713	0.0280037	0.0306764	0.0289458	0.0297337	0.0322136	0.0275576	0.027307	0.0329182	0.0310614	#DIV/0!	0.0312722	0.0286471	0.0333587		0.0298574	0.00181889	0.0307608	0.00237283	0.0302743	0.00205423
	% yield Supercoiled	0.108108	0.111617	0.10993	0.0824864	0.109815	0.100423	0.108552	0.0916558	0.109481	0.117784	#DIV/0!	0.0910077	0.109731	0.10263		0.104419	0.0103198	0.103715	0.0107281	0.104094	0.0100667
	[MV20-1] Dose: 20 Gy Beam: 6MV Set 1
		MV20-1	MV20-1	MV20-1	MV20-1	MV20-1	MV20-1	MV20-1	MV20-1	MV20-1	MV20-1	MV20-1	MV20-1	MV20-1	MV20-1
	LANE	6(T)	14(T)	22(T)	2(B)	10(B)	18(B)	26(B)	6(T)	14(T)	22(T)	2(B)	10(B)	18(B)	26(B)
	Open Circular	1.06944e+07	1.1555e+07	7.27325e+06	4.85477e+06	12302492	13246488	11527156	12983752	1.30763e+07	9.26002e+06	10228443	10990175	1.21005e+07	8.47391e+06
	Linear	479262	477333	309491	118131	455462	505500	479548	505460	590583	443296	375530	316776	472245	285682
	Supercoiled	419629	379598	180217	72352	307836	320129	371359	309936	395538	208152	227257	206673	326809	236960
	Total	1.15932e+07	1.24119e+07	7.76296e+06	5.04526e+06	1.30658e+07	1.40721e+07	1.23781e+07	1.37991e+07	1.40625e+07	9.91147e+06	1.08312e+07	1.15136e+07	1.28996e+07	8.99655e+06		GEL 1		GEL 2		TOTAL
									0	0	0	0	0	0	0		Average	StandDev	Average	StandDev	Average	StandDev
	% yield Circular	0.922464	0.930959	0.936917	0.962245	0.94158	0.941329	0.931257	0.94091	0.929876	0.934273	0.944347	0.954537	0.938056	0.941906		0.938107	0.0125779	0.940558	0.00786948	0.939333	0.0101595
	% yield Linear	0.0413398	0.0384577	0.0398677	0.0234143	0.0348591	0.0359221	0.0387417	0.0366298	0.0419972	0.0447255	0.034671	0.0275132	0.0366094	0.0317546		0.036086	0.00600952	0.0362715	0.00583336	0.0361788	0.00569058
	% yield Supercoiled	0.036196	0.0305834	0.023215	0.0143406	0.0235605	0.0227492	0.0300014	0.0224605	0.0281272	0.0210011	0.0209816	0.0179503	0.0253349	0.026339		0.0258066	0.00708205	0.0231707	0.00357177	0.0244886	0.00555944
	[kV30-1] Dose: 30 Gy Beam: 100 kVp Set 1
		kV30-1	kV30-1	kV30-1	kV30-1	kV30-1	kV30-1	kV30-1	kV30-1	kV30-1	kV30-1	kV30-1	kV30-1	kV30-1	kV30-1
	LANE	7(T)	15(T)	23(T)	3(B)	11(B)	19(B)	27(B)	7(T)	15(T)	23(T)	3(B)	11(B)	19(B)	27(B)
	Open Circular	1.14509e+07	1.25615e+07	1.10393e+07	0	1.44856e+07	1.4191e+07	1.18728e+07	12981047	1.34526e+07	1.11423e+07	7.97035e+06	1.17224e+07	1.37743e+07	1.20218e+07
	Linear	589069	639421	511390	0	708648	672501	576428	570153	695724	542211	312636	532626	620576	587874
	Supercoiled	1.10286e+06	1.04074e+06	870238	0	1.14335e+06	1.0785e+06	1059552	866285	1224488	910666	307665	733763	936220	936958
	Total	1.31428e+07	1.42417e+07	1.2421e+07	0	1.63376e+07	1.5942e+07	1.35087e+07	1.44175e+07	1.53728e+07	1.25952e+07	8590651	1.29888e+07	1.53311e+07	1.35466e+07		GEL 1		GEL 2		TOTAL
									0	0	0	0	0	0	0		Average	StandDev	Average	StandDev	Average	StandDev
	% yield Circular	0.871266	0.882025	0.888767	#DIV/0!	0.886642	0.890165	0.878895	0.900368	0.87509	0.884648	0.927794	0.902502	0.898455	0.887438		0.88296	0.00711792	0.891417	0.0107771	0.887188	0.00976368
	% yield Linear	0.0448205	0.0448979	0.0411715	#DIV/0!	0.0433754	0.0421842	0.0426707	0.039546	0.0452568	0.0430491	0.0363926	0.0410065	0.0404783	0.0433964		0.0431867	0.00148091	0.0421222	0.00213975	0.0426544	0.0018404
	% yield Supercoiled	0.0839134	0.073077	0.070062	#DIV/0!	0.069983	0.0676513	0.0784345	0.0600857	0.0796528	0.0723028	0.0358139	0.0564919	0.0610669	0.0691656		0.0738535	0.00617436	0.0664609	0.00877028	0.0701572	0.0081973
	[MV30-1] Dose: 30 Gy Beam: 6MV Set 1
		MV30-1	MV30-1	MV30-1	MV30-1	MV30-1	MV30-1	MV30-1	MV30-1	MV30-1	MV30-1	MV30-1	MV30-1	MV30-1	MV30-1
	LANE	8(T)	16(T)	24(T)	4(B)	12(B)	20(B)	28(B)	8(T)	16(T)	24(T)	4(B)	12(B)	20(B)	28(B)
	Open Circular	1.19604e+07	1.19227e+07	9.5532e+06	7316498	1.22822e+07	1.3192e+07	9.87788e+06	11045576	1.17549e+07	7.85604e+06	9581704	11265532	9.07722e+06	1.01669e+07
	Linear	855110	827426	612413	421524	758481	785378	687673	619422	875278	478716	505792	625926	453884	666283
	Supercoiled	0	0	0	0	0	0	0	0	0	0	0	0	0	0
	Total	1.28155e+07	1.27501e+07	1.01656e+07	7738022	1.30407e+07	1.39773e+07	1.05656e+07	1.1665e+07	1.26302e+07	8.33476e+06	1.00875e+07	1.18915e+07	9.53111e+06	1.08332e+07		GEL 1		GEL 2		TOTAL
									0	0	0	0	0	0	0		Average	StandDev	Average	StandDev	Average	StandDev
	% yield Circular	0.933275	0.935104	0.939756	0.945526	0.941837	0.943811	0.934914	0.946899	0.930699	0.942564	0.949859	0.947363	0.952379	0.938496		0.939175	0.00480942	0.944037	0.00745542	0.941606	0.00653415
	% yield Linear	0.0667248	0.0648958	0.0602436	0.0544744	0.0581627	0.0561894	0.0650864	0.0531009	0.0693005	0.0574361	0.0501405	0.0526366	0.0476213	0.0615037		0.0608253	0.00480942	0.0559628	0.00745542	0.0583941	0.00653415
	% yield Supercoiled	0	0	0	0	0	0	0	0	0	0	0	0	0	0		0	0	0	0	0	0
		Csdsu	Csb	kV10	MV10	kV20	MV20	kV30	MV30
	Open Circular	0.0518854	0.221553	0.727516	0.833966	0.874079	0.939333	0.887188	0.941606
	Linear	0	0	0.0141075	0.0175002	0.0302743	0.0361788	0.0426544	0.0583941
	Supercoiled	0.948115	0.778447	0.258376	0.148533	0.104094	0.0244886	0.0701572	0
		Csdsu	Csb-1	kV10-1	MV10-1	kV20-1	MV20-1	kV30-1	MV30-1
	StnDev Circular	0.0041679	0.0081405	0.0165273	0.0171313	0.0307233	0.0101595	0.00976368	0.00653415
	StnDev Linear	0	0	0.003106	0.00221894	0.00205423	0.00569058	0.0018404	0.00653415
	StnDev Supercoil	0.0041679	0.0081405	0.0166816	0.0168779	0.0100667	0.00555944	0.0081973	0
[truncated: 8 more columns]
